# Supplementary material for: Mir-331-3p Inhibits PRRSV-2 Replication and Lung Injury by Targeting PRRSV-2 ORF1b and Porcine TNF-α
Source: Front Immunol. 2020 Sep 25;11:547144. doi: 10.3389/fimmu.2020.547144 (PMC7544944; doi:10.3389/fimmu.2020.547144)
Supplement: Supplementary Table 1 — Sequences of primers used for plasmid construction in this study. [file Table_1.XLSX]

## Sheet: Sheet1
Table S1 Sequences of primers used for plasmid construction in this study.
ORF1b-210-W-F	CGAGCTCGGTCGCTGTCGCCTCTAA
ORF1b-210-W-R	CCGCTCGAGCAGGAAGGAGTTCTTGCCA
ORF1b-210-M-F	CGAGCTCGGTGCGACTCGCCTCTAACGTGTTGGCGCGCAG
ORF1b-331-W-F	CGAGCTCGGTTCTTGTAGTGAGTGCGA
ORF1b-331-W-R	CCGCTCGAGATTTCCCCTGATGCCACG
ORF1b-331-M-R	CCGCTCGAGATTTCGGGAGATGCCACG
STAT1-W-F	CGAGCTCGGTGGCAGAACCCAGGAAT
STAT1-W-R	CCGCTCGAGGCTCTCACTGAACCGCAACA
STAT1-M-F	ACCAGCTGATGTACGTGGGAGAG
STAT1-M-R	CTCTCCCACGTACATCAGTCGGT
TNF-W-F	CGAGCTCATTTATTCAGGAGGGCGAGG
TNF-W-R	CCGCTCGAGCAGTAGGGCGGTTACAGACA
TNF-M-R	CCGCTCGAGCAGTAGGGCGGTTACAGACACAACTGGGGACCGGAGCAGAGGTTC
pEGFP-N1-331-F	CCGCTCGAGCGGTAAGGAGGTCCATACGAGTGAAA
pEGFP-N1-331-F	GGAATTCCACAGATACAGAAGAACGCAGGA
PGL3-TNF-F	CGAGCTCGCTGCTCGTATCTGTCACTCGG
PGL3-TNF-R	CCTCGAGGTTGTCTCTCTCCTGGCTGGTC
