# Supplementary material for: Mir-331-3p Inhibits PRRSV-2 Replication and Lung Injury by Targeting PRRSV-2 ORF1b and Porcine TNF-α
Source: Front Immunol. 2020 Sep 25;11:547144. doi: 10.3389/fimmu.2020.547144 (PMC7544944; doi:10.3389/fimmu.2020.547144)
Supplement: Supplementary Table 2 — Sequences of miRNA mimics/inhibitors and siRNA used in this study. [file Table_2.XLSX]

## Sheet: Sheet1
Table S2 Sequences of miRNA mimics/inhibitors and siRNA used in this study.
Ssc-mir-210 mimic	CUGUGCGUGUGACAGCGGCUGA
Ssc-mir-210 inhibitor	UCAGCCGCUGUCACACGCACAG
Ssc-mir-331-3p mimic	CAGUACUUUUGUGUAGUACAA
Ssc-mir-331-3p inhibitor	UUCUAGGAUAGGCCCAGGGGC
NC mimic	UUCUCCGAACGUGUCACGUTT
NC inhibitor	CAGUACUUUUGUGUAGUACAA
Si-STAT1	GGUGUAUUGUGGGCUUUAUTT
Si-NC	CUUCUCCGAACGUGUCACGUTT
